# Supplementary material for: Development of SNP Markers for Original Analysis and Germplasm Identification in Camellia sinensis
Source: Plants (Basel). 2022 Dec 29;12(1):162. doi: 10.3390/plants12010162 (PMC9824298; doi:10.3390/plants12010162)
Supplement: Supplementary file 1 [file plants-12-00162-s001.zip]

Archive with 3 entries (2 files):
- Additional file/
- Additional file/Additional file_TableS1 S2 S3 S4.xlsx
- Additional file/Figure S1.pdf
