# Supplementary material for: Development of SNP Markers for Original Analysis and Germplasm Identification in Camellia sinensis
Source: Plants (Basel). 2022 Dec 29;12(1):162. doi: 10.3390/plants12010162 (PMC9824298; doi:10.3390/plants12010162)
Supplement: Supplementary file 1 [file plants-12-00162-s001.zip › Additional file/Additional file_TableS1 S2 S3 S4.xlsx]

## Sheet: S1
S1 table: the detail information main characters and type of population structure of the tea cultivars analyzed in this study
Cultivars	Type of population structure	Main characters	Origin
Huangkui	Chinese type	Shrub, small leaf, late sprouting cultivars	Anhui, China
Shuchazao	Chinese type	Shrub, middle leaf, early sprouting cultivars	Anhui, China
Huangshan baicha	Chinese type	Shrub, middle leaf, late sprouting cultivars	Anhui, China
Nongkangzao	Chinese type	Shrub, middle leaf, middle sprouting cultivars	Anhui, China
Dangui	Transitional type	Shrub, middle leaf, early sprouting cultivars	Fujian, China
Baijiguan	Chinese type	Small arbor, middle leaf, late sprouting cultivars	Fujian, China
Shuixian	Chinese type	Small arbor, Large leaf, late sprouting cultivars	Fujian, China
Dahongpao	Chinese type	Shrub, middle leaf, late sprouting cultivars	Fujian, China
Huangdan	Chinese type	Small arbor, middle leaf, early sprouting cultivars	Fujain, China
Tieguanyin	Chinese type	Shrub, middle leaf, late sprouting cultivars	Fujian, China
Foshou	Chinese type	Shrub, large leaf, early sprouting cultivars	Fujian, China
Zhenghe Dabai	Chinese type	Small arbor, large leaf, late sprouting cultivars	Fujian, China
Benshan	Chinese type	Shrub,middle leaf, middle sprouting cultivars	Fujian, China
Baiya Qilan	Chinese type	Shrub, middle leaf, late sprouting cultivars	Fujian, China
Meizhan	Chinese type	Small arbor, large leaf, middle sprouting cultivars	Fujian, China
Fuding Dahaocha	Transitional type	Small arbor, large leaf, early sprouting cultivars	Fujian, China
Fuan Dabai	Chinese type	Small arbor, large leaf, early sprouting cultivars	Fujian, China
Fuding Dabaicha	Chinese type	Small arbor, middle leaf, early sprouting cultivars	Fujian, China
Maoxie	Chinese type	Shrub, middle leaf, middle sprouting cultivars	Fujian, China
baimaocha	Transitional type	Small arbor, middle leaf, early sprouting cultivars	Fujian, China
Fuyun 20	Transitional type	Small arbor, large leaf, middle sprouting cultivars	Fujian, China
Huangmeigui	Chinese type	Small arbor, middle leaf, early sprouting cultivars	Fujian, China
Chungui	Chinese type	Shrub, small leaf, late sprouting cultivars	Fujian, China
Xingrencha	Chinese type	Shrub, middle leaf, late sprouting cultivars	Fujian, China
Fuyun 6	Transitional type	Small arbor, large leaf, extra-early sprouting cultivars	Fujian, China
Mingke 1	Chinese type	Shrub, middle leaf, early sprouting cultivars	Fujian, China
Hongya foshou	Chinese type	Shrub, large leaf, early sprouting cultivars	Fujian, China
Lechang Baimao 2	Assam type	Small arbor, middle leaf, early sprouting cultivars	Guangdong,China
Yundahoudai 4	Transitional type	Arbor, large leaf, middle sprouting cultivars	Guangdong,China
Baiyun 1	Assam type	Small arbor, large leaf, early sprouting cultivars	Guangdong,China
Hongyan 12	Chinese type	Arbor, middle leaf, early sprouting cultivars	Guangdong,China
Yundahoudai 3	Transitional type	Arbor, large leaf, middle sprouting cultivars	Guangdong,China
Yundahoudai 2	Transitional type	Arbor, large leaf, early sprouting cultivars	Guangdong,China
Lechang Baimao 1	Transitional type	Small arbor, middle leaf, early sprouting cultivars	Guangdong,China
Baimaocha 2	Assam type	/	Guangdong,China
Xiuhong	Assam type	Small arbor, large leaf, early sprouting cultivars	Guangdong,China
Danxia 1	Transitional type	Small arbor, middle leaf, middle sprouting cultivars	Guangdong,China
Danxia 4	Transitional type	/	Guangdong,China
Yinghong 9	Assam type	Arbor, large leaf, early sprouting cultivars	Guangdong,China
Yundahoudai 1	Transitional type	Arbor, large leaf, early sprouting cultivars	Guangdong,China
Qingxin 1	Transitional type	Shrub, small leaf, early sprouting cultivars	Guangdong,China
Guixiang 22	Chinese type	Small arbor, middle leaf, extra-early sprouting cultivars	Guangxi,China
Guihong 4	Transitional type	Small arbor, large leaf, late sprouting cultivars	Guangxi,China
Guihong 3	Assam type	Small arbor, large leaf, late sprouting cultivars	Guangxi,China
Guixiang 18	Transitional type	Shrub, middle leaf, middle(late) sprouting cultivars	Guangxi,China
Guilv 1	Chinese type	Shrub, middle leaf, extra-early sprouting cultivars	Guangxi,China
Qianmei 701	Assam type	Small arbor, Large leaf, middle sprouting cultivars	Guizhou, China
Qianmmei 301	Transitional type	/	Guizhou, China
Qianmei 601	Assam type	Small arbor, Large leaf, middle sprouting cultivars	Guizhou, China
Qianfu 4	Transitional type	Middle arbor, large leaf, middle(late) sprouting cultivars	Guizhou, China
Qiancha 1	Transitional type	Shrub, middle leaf, early sprouting cultivars	Guizhou, China
Qiancha 8	Transitional type	Small arbor, middle leaf, early sprouting cultivars	Guizhou, China
Qianmei 809	Assam type	Small arbor, Large leaf, middle sprouting cultivars	Guizhou, China
Echa 1	Chinese type	Shrub, middle leaf, middle sprouting cultivars	Hubei, China
Echa 20	Transitional type	Middle arbor, middle leaf, middle sprouting cultivars	Hubei, China
Enshi Huanghua	Transitional type	/	Hubei, China
Enshi 5	Transitional type	Small arbor, middle leaf	Hubei, China
Chuqeqi	Transitional type	Shrub, middle leaf, middle sprouting cultivars	Hunan, China
Anmingzao	Transitional type	Shrub, middle leaf, early sprouting cultivars	Hunan, China
Mingfeng	Transitional type	Shrub, middle leaf, middle sprouting cultivars	Hunan,China
Yulv	Chinese type	Shrub, middle leaf, early sprouting cultivars	Hunan,China
Taoyuan Daye	Transitional type	Shrub, large leaf, early sprouting cultivars	Hunan, China
Baihaozao	Chinese type	Shrub, middle leaf, early sprouting cultivars	Hunan,China
Huangjincha 1	Transitional type	Shrub, middle leaf, extra-early sprouting cultivars	Hunan, China
XiangFeicui	Transitional type	Shrub, middle leaf, early sprouting cultivars	Hunan, China
Yusun	Chinese type	Shrub, middle leaf, early sprouting cultivars	Hunan, China
Shangmeizhou	Chinese type	Shrub, large leaf, middle sprouting cultivars	Jiangxi, China
Zhangke 1	Chinese type	Small arbor, middle leaf, early sprouting cultivars	Jiangxi, China
Damianbai	Chinese type	Shrub, large leaf, early sprouting cultivars	Jiangxi, China
Mabianlv 1	Chinese type	Middle arbor, middle leaf, early sprouting cultivars	Sichuan, China
Chuancha 2	Chinese type	Shrub, middle leaf, early sprouting cultivars	Sichuan, China
Shuyong 307	Assam type	Small arbor, large leaf, middle sprouting cultivars	Sichuan, China
Chuanmu 28	Chinese type	Middle arbor, large leaf, early sprouting cultivars	Sichuan, China
Mingshanzao	Chinese type	Shrub, middle leaf, extra-early sprouting cultivars	Sichuan, China
Mingshan Baihao 131	Chinese type	Shrub, middle leaf, early sprouting cultivars	Sichuan, China
Huaqiu 1	Chinese type	Small arbor, middle leaf, early sprouting cultivars	Sichuan, China
Nanjiang 1	Transitional type	Shrub, middle leaf, early sprouting cultivars	Sichuan, China
Emei Wenchun	Chinese type	Shrub, middle leaf, extra-early sprouting cultivars	Sichuan, China
Yizao 1	Chinese type	Shrub, middle leaf, extra-early sprouting cultivars	Sichuan, China
Taicha 20	Chinese type	Shrub, small leaf, middle sprouting cultivars	Taiwan,China
Cuiyu	Chinese type	Shrub, middle leaf, middle sprouting cultivars	Taiwan,China
Qingxin Damao	Chinese type	Shrub, small leaf, middle sprouting cultivars	Taiwan,China
Jinxuan	Chinese type	Shrub, middle leaf, middle sprouting cultivars	Taiwan,China
Zijuan	Assam type	Arbor, large leaf, early sprouting cultivars	Yunnan,China
Yunkang 29	Assam type	Arbor, large leaf, middle sprouting cultivars	Yunnan,China
Changye Baihao	Assam type	Arbor, large leaf, early sprouting cultivars	Yunnan,China
Yunkang 12	Assam type	Arbor, large leaf, middle sprouting cultivars	Yunnan,China
Wenshanguangnan Baimaocha	Assam type	arbor, large leaf	Yunnan,China
Foxiang 1	Transitional type	Small arbor, large leaf, early sprouting cultivars	Yunnan,China
Yunkang 50	Assam type	Arbor, large leaf, early sprouting cultivars	Yunnan,China
Xueya 100	Assam type	Arbor, large leaf, early sprouting cultivars	Yunnan,China
Duanjie Baihao	Assam type	Arbor, large leaf, middle sprouting cultivars	Yunnan,China
Yunkang 6	Assam type	Arbor, large leaf	Yunnan,China
Fengqing 1	Assam type	Arbor, large leaf, middle sprouting cultivars	Yunnan,China
Yunkang 20	Assam type	Arbor, large leaf	Yunnan,China
Pujing 1	Assam type	Arbor, large leaf, middle sprouting cultivars	Yunnan,China
Mulan 1	Assam type	Arbor, large leaf, middle sprouting cultivars	Yunnan,China
Foxiang 2	Transitional type	Small arbor, large leaf, early sprouting cultivars	Yunnan,China
Yunkang 43	Assam type	Arbor, large leaf, middle sprouting cultivars	Yunnan,China
Aifeng	Assam type	Arbor, large leaf, middle sprouting cultivars	Yunnan,China
Yunkang 27	Assam type	Arbor, large leaf, middle sprouting cultivars	Yunnan,China
Yunkang 41	Assam type	Arbor, large leaf, middle sprouting cultivars	Yunnan,China
Wenshan Baimaocha	Assam type	Arbor, large leaf, middle sprouting cultivars	Yunnan,China
Foxiang 3	Transitional type	Small arbor, large leaf, early sprouting cultivars	Yunnan,China
Yunkang14	Assam type	Arbor, large leaf, middle sprouting cultivars	Yunnan,China
Yunmei	Assam type	Arbor, large leaf, early sprouting cultivars	Yunnan,China
Jiangcheng Kucha	Assam type	middle arbor, large leaf	Yunnan,China
Qianjiazha Dalicha	Assam type	middle arbor, large leaf	Yunnan,China
Fengqing	Assam type	/	Yunnan,China
Yungui	Assam type	Small arbor, large leaf, middle sprouting cultivars	Yunnan,China
Qingshui 3	Assam type	Arbor, large leaf, early sprouting cultivars	Yunnan,China
Youxuan 3	Assam type	/	Yunnan,China
Fengqing 9	Assam type	/	Yunnan,China
Yunkang 10	Assam type	Arbor, large leaf, early sprouting cultivars	Yunnan,China
Yuncha 1	Assam type	Arbor, large leaf, early sprouting cultivars	Yunnan,China
Yaoshan xiulv	Chinese type	Shrub, middle leaf, extra-early sprouting cultivars	Zhejiang,China
Zhenong 113	Chinese type	Small arbor, middle leaf, early sprouting cultivars	Zhejiang,China
Hanlv	Transitional type	Shrub, middle leaf, early sprouting cultivars	Zhejiang,China
Jiukengzao	Chinese type	Shrub, middle leaf, middle sprouting cultivars	Zhejiang,China
Zhenong 12	Transitional type	Small arbor, middle leaf, middle cultivars	Zhejiang,China
Qiannianxue	Chinese type	Shrub, middle leaf, middle sprouting cultivars	Zhejiang,China
Biyun	Chinese type	Small arbor, middle leaf, middle sprouting cultivars	Zhejiang,China
Yunjinxing	Chinese type	Shrub,small leaf, late sprouting cultivars	Zhejiang,China
Jingbai 1	Chinese type	Shrub, middle leaf, late sprouting cultivars	Zhejiang, China
Wanghaicha 1	Chinese type	Shrub, middle leaf, early sprouting cultivars	Zhejiang,China
Zhenong 21	Transitional type	Small arbor, middle leaf, middle(early) sprouting cultivars	Zhejiang,China
Zhongcha 302	Chinese type	Shrub,middle leaf, early sprouting cultivars	Zhejiang,China
Wuniuzao	Chinese type	Shrub,middle leaf, extra-early sprouting cultivars	Zhejiang,China
Zhongcha 108	Chinese type	Shrub, middle leaf, extra-early sprouting cultivars	Zhejiang,China
Zhonghuang 2	Chinese type	Shrub, middle leaf, middle sprouting cultivars	Zhejiang,China
Pingyang Tezao	Chinese type	Shrub, middle leaf, extra-early sprouting cultivars	Zhejiang,China
Anji Baicha	Chinese type	Shrub, middle leaf, middle(late) sprouting cultivars	Zhejiang,China
Maolv	Chinese type	Shrub, middle leaf, early sprouting cultivars	Zhejiang,China
Longjing 43	Chinese type	Shrub, middle leaf, extra-early sprouting cultivars	Zhejiang,China
Yingshuang	Chinese type	Small arbor, middle leaf, early sprouting cultivars	Zhejiang,China
Zhonghuang 1	Chinese type	Shrub, middle leaf, middle(late) sprouting cultivars	Zhejiang,China
Zhongbai 1	Chinese type	Shrub, middle leaf, late sprouting cultivars	Zhejiang,China
Zhongming 7	Chinese type	Shrub, middle leaf, extra-early sprouting cultivars	Zhejiang,China
zhonglong 22	Chinese type	Shrub, Large leaf, early sprouting cultivars	Zhejiang,China
Zhonglong 113	Chinese type	Shrub, middle leaf, early sprouting cultivars	Zhejiang,China
Haishun 1	Chinese type	/	Zhejiang,China
Haishun 2	Chinese type	/	Zhejiang,China

## Sheet: S2
Table S2:polymorphism analysis of 4115 SNP loci
	MAF	Number of genotype	Number loci of observed	Na	Gene Diversity	Heterozygosity	PIC
Min	0.018	2	67	2	0.035	0	0.034
Max	0.5	3	142	2	0.5	0.627	0.375
Mean	0.332	2.939	139.841	2	0.417	0.353	0.326

## Sheet: S3
Table S3: the up-downstream sequences of the 45 SNP markers
Name of marker	GeneDiversity	Heterozygosity	Sequence of SNP marker
1_SNP_1	0.499901	0.56338	GCAAATGATGCGGGTTTCTCTTGACTCTCACTTGT[A/G]TCAATTCTCATGAACCCATTATCATCATCATCATC
2_SNP_1	0.497991	0.401408	GCAATAAAAAAAACTTAACCCGCATGGATAGGGTC[C/T]GGTATGAAGTCATGCCCAAGTGTATGCATTTTCAT
3_SNP_1	0.496429	0.28169	CAACAACAAACATGGGAAGCTTTGTAAGAGTGAAA[A/C]AGCCTCTTCTCATCACTCCTTCCGAGCCCACCCCA
1_SNP_2	0.499777	0.485915	TTGGGGACAATCAAACCTAGAATCACCCGGTCTTG[G/T]TAGGGATTTGCATTTGGTTAAGACTTTGTTTGGCT
2_SNP_2	0.499603	0.43662	ATCTGGTGTTTGAAAAAGGCACCGAGTTTCTTCTC[A/G]AATTCAGAGCGTTTGCCCTTCTTTGACGAGGAGGA
3_SNP_2	0.496429	0.492958	GCAGTGGAATTTCTTCTTAGAAACACCGCACCCGC[A/G]CAAAAGATAGAGTCCAACTGCCGAACCAATGATCC
1_SNP_3	0.49938	0.528169	GATTACAACATGGGTTATGGTAGAGCATCGAGTTC[A/G]AATGAAATCGGAGGCTATGGAAGCTATGGAAGTTC
2_SNP_3	0.498785	0.415493	TTTGGTAAGGTAAAAAACACCAAAAAAATGCGGAA[C/G]AGTAAATCTAGCATTCATTGAGAAGGTACACATGA
3_SNP_3	0.498413	0.535211	CTCGGCCTGAGGGAGAAACAAGTAGTAAGGTGGCG[G/T]TTTGGGCTCGAAGATGGAAGGATGAAGACATTGCA
1_SNP_4	0.5	0.521127	GTTTAGTACTTCAATCAATTGGCATTCTATCCCTT[C/T]TCGATCAATCGCTTCCAAACCCTGTCATCGTGGCC
2_SNP_4	0.499901	0.43662	TGCGAGCGGTGCTCGAAGAAGTATGCTGTACAGTC[C/G]GATTGGAAGGCTCACTTGAAGACTTGTGGCACCAG
3_SNP_4	0.497	0.34507	AGCAAAGAGATTGACCTGTAGCCCAATGACAGAAT[C/T]TTCGACCACCAAACGTTCTTTCGCTGACAGGCCTA
1_SNP_5	0.499603	0.408451	TCACCGACTTACTCTACTCTACACGTGTTTACATC[C/T]GATCGGGCATAGAACAGAAATTTCATGTTGGATGT
2_SNP_5	0.496429	0.492958	AGAAGTAAACCAAGCTGGAGATTGCTGTGGTTGAG[A/T]ACTACCTGTATCATTGTTAATTAGTGAACCCTAAA
3_SNP_5	0.496429	0.492958	GAGCTTCTGAAGCTGTTTTCGGAATCCAAATCACC[A/G]TCCACGGCGGCAGCCACCCCAAACATGCCTTTATC
1_SNP_6	0.498785	0.443662	CCGGTTAGGGGTCCTGGTGGTTTTGACCAGTCTGC[A/G]TCTGCTAGAGACAATTCTGGTCCCAAACCAATCCA
2_SNP_6	0.498413	0.464789	ACATAACCGAACACAATTGTGTTAGGTTATGTGAT[C/T]AGTTTCTATACTTCTAAACTTTTTCATGGGAGCGG
3_SNP_6	0.497991	0.471831	ACGATGGTGATGATGGTTTATCTTTGGAGGAAAAA[C/T]CTGCAGTTCCTCGCACTCGTAACCGGCCGAAACGG
1_SNP_7	0.49938	0.443662	GAGTTGATTTCAGCTGGGATACACTCTAATCAGTC[A/G]CAGTGCAAATTTGTTCACCCCATCCCAAACATTCT
2_SNP_7	0.495809	0.471831	CACATGCATACACACGATTATATATTCTTTCAAAG[A/G]CAGACTTGCTTCCTATTGCATGCACTACAGAGAGT
3_SNP_7	0.494421	0.387324	ATCGAAACTGAAGAGTCCACTAGAATCAATCATTA[C/T]GGTTTCAAAGATATTGTAACAGTCAATCTCACTGT
1_SNP_8	0.499777	0.401408	ATTTGACATGTGAAACAGATGGGTACATCGATAAC[A/G]AAAGCAGCGTGCACAGAGGGAGTGGTAGATGGTCT
2_SNP_8	0.499603	0.492958	ACAGATAAGTTGATAAGAGACAACATGCTGAATTT[C/T]CTTTTTGCAGCGAGAGACACCACTAGTGCAGCTCT
3_SNP_8	0.499107	0.507042	GCATCTTGTAGGGCTAGCTTGTCGGAGTTCATAAT[A/T]CCGTTCCGTAAATTCTCAAAGAGCCTTAGTCATTC
1_SNP_9	0.499975	0.443662	GAAAAGCACATGGAAGGGAAGTTATCAAAAGAACG[A/G]TTACTAGTAGTTACACAGGCAGAAGGAGAAGAAGT
2_SNP_9	0.499603	0.507042	TCAATGGAGTCCAATAAATCTCCTTTCACGATAAT[A/C]TTCGTAAAGGGTATGCAATTCTATCACTGTTTGCT
3_SNP_9	0.499603	0.492958	AGGTTGGAGAATATGTGCTGGCGTATTTGGCATCT[C/T]ACCCGCAAGAAGAAGCAGGTTCATTCATTCCCATC
1_SNP_10	0.499901	0.43662	GATTTTAAAGAGAATTTATCATGGTTTTGTGTAAT[C/G]TGCATAGGAATCACTGTAATTTTCACTATTGTTTG
2_SNP_10	0.499603	0.535211	AGAGTTCATGAGTCATAATGCGCCTCGTTTTCTTG[C/G]AAAGTTGTTAAAAAAGGTCAAGAATGATACAGAGA
3_SNP_10	0.49938	0.471831	GTTTTGAATCTTTTGATACAATGAAAAATTACCTT[A/G]TGCCATGTCCAGGGCCACAGTTTATGTGATGAACG
1_SNP_11	0.499975	0.626761	TTTCCATGACGAGGACCACTACGGTTTTGATTGGA[C/G]TAGTAGAAGAAGAAGAGACTGGGTGGTGGTAGTAG
2_SNP_11	0.49938	0.528169	ACTGAAACCGCTTAGTGGGTTGCACAGGTTATTTG[C/T]TTATTCGGTTTCCTTGTCCCACATCGCTCCACAAG
3_SNP_11	0.495809	0.457746	AATGTAATAACCATTCACTCGGCAAGCTTGGGCAG[A/C]GACTCTGGGAAGATTGAGAGGAGTTGAAGGGTGCA
1_SNP_12	0.49752	0.591549	TATTGCTCTTGATGTTGTGTTTCTATTTGAAATCC[A/T]CAGTTCAAAAACAGAGAGAAAAAATAAAAAAATAA
2_SNP_12	0.494421	0.485915	TTCTCGGGAAAAGTGATTTTTGTTCCCTTCTTCCA[A/G]CCCGGTGTGATATCTATTTTCAAGACCTCCTCAAC
3_SNP_12	0.497662	0.418803	TTGGTATATAAATAAAGAAGCTAGGGGGTGAGCTC[A/G]TAGTGTGAGAAAACTAGTGAGAAAATGTAGAGAGA
1_SNP_13	0.497	0.401408	ATTGTGGAGCCTAGCCTTAATGAAAAGCTTCCATC[A/G]GATTGGTTGGAGCATACTTCTGGTGCTGGAAAAAA
2_SNP_13	0.496429	0.478873	ATTTTTTTCTCTTTCCAGGTTATTGATAAATACTT[A/C]TTTCCATCCAAGCATATGTGTAGCAGAGGTCAGAA
3_SNP_13	0.494421	0.415493	GAATTAGCTGCAATCTGAATTGAGTCTTCTGAAAG[A/C]ACATAATCCTTAAAGAAATCACTAATATCATCCTT
1_SNP_14	0.499603	0.56338	ATGCAGACATGCAAAACAAACATGCAATTTTCAGC[C/T]GTTCTTTACCTGCCAAGGTGACATTCCATAAAAGA
2_SNP_14	0.49938	0.457746	ATGAACTCCAATTTCAGATACTCAGCCATATCAAA[A/G]TTCTTGATAATTCGAAAAAGGGTTGTGATTATGTC
3_SNP_14	0.498413	0.450704	AAGCCAGAATGTGAGGGATGTTTGAAGGAGTTTCG[C/T]CGTGCCGATGCCAGAACTGTCTTGTCAGCTACTAT
1_SNP_15	0.49938	0.401408	TGCTTTCACATCGATGTTGGTGAAGAACTGTTTTC[C/T]TTCCCCTCAAGTTCAACACCCTCACCTTTGGATGC
2_SNP_15	0.49938	0.5	TATGTTACTGAGTTGATTTTCTTTAAGACTTCATA[C/T]GGGCCAATGTATCTTGGTGCTAGTTTTCCTTTCAC
3_SNP_15	0.498413	0.478873	GACTCATTATCCAATGAGAAATCATGGTTCTAGAT[A/G]AGGCTGAAAGTAAAATTGGAGTTGTGACTATTTGT

## Sheet: S4
Table S4: the detail genotypes inforamation of 45 SNP markers in 117 tea cultivars
cultivars	1_SNP_1	1_SNP_2	1_SNP_3	1_SNP_4	1_SNP_5	1_SNP_6	1_SNP_7	1_SNP_8	1_SNP_9	1_SNP_10	1_SNP_11	1_SNP_12	1_SNP_13	1_SNP_14	1_SNP_15	2_SNP_1	2_SNP_2	2_SNP_3	2_SNP_4	2_SNP_5	2_SNP_6	2_SNP_7	2_SNP_8	2_SNP_9	2_SNP_10	2_SNP_11	2_SNP_12	2_SNP_13	2_SNP_14	2_SNP_15	3_SNP_1	3_SNP_2	3_SNP_3	3_SNP_4	3_SNP_5	3_SNP_6	3_SNP_7	3_SNP_8	3_SNP_9	3_SNP_10	3_SNP_11	3_SNP_12	3_SNP_13	3_SNP_14	3_SNP_15
Dahongpao	A/A	G/G	A/G	T/T	T/C	A/A	A/G	A/A	G/G	C/G	C/C	T/T	G/G	C/C	T/C	C/C	A/G	C/C	G/G	A/A	T/C	A/G	T/T	A/A	C/G	T/C	A/G	A/A	A/G	T/T	C/C	A/G	T/T	T/T	A/G	T/T	C/C	T/T	T/C	A/A	A/A	A/G	A/A	T/T	A/A
Huangdan	A/G	G/G	A/G	T/C	C/C	A/A	A/G	A/G	A/G	C/G	G/G	A/T	G/G	C/C	C/C	C/C	G/G	G/G	C/C	A/T	C/C	G/G	T/C	A/C	C/C	C/C	A/A	C/C	A/A	C/C	C/C	A/G	G/G	T/T	A/A	T/T	T/C	A/T	C/C	A/G	A/C	A/A	A/C	T/C	G/G
Tieguanyin	A/G	T/G	G/G	C/C	C/C	A/A	A/G	A/A	A/G	G/G	C/C	A/A	A/A	T/C	C/C	T/C	G/G	G/G	G/G	A/T	T/C	G/G	T/C	A/C	C/C	T/C	A/G	A/A	A/A	T/C	C/C	G/G	T/G	T/C	A/A	T/C	C/C	A/T	C/C	G/G	A/A	A/A	A/C	T/C	G/G
Mingfeng	G/G	T/G	A/A	C/C	C/C	A/G	G/G	G/G	A/A	C/C	C/G	A/T	A/G	T/C	C/C	C/C	A/A	C/G	C/G	A/T	T/C	A/G	T/C	C/C	C/G	C/C	A/G	A/C	G/G	T/T	A/C	G/G	T/T	C/C	G/G	T/C	T/C	T/T	T/T	G/G	C/C	G/G	A/A	T/C	A/G
Zhenghe Dabai	A/G	T/G	A/G	C/C	T/C	A/G	A/G	A/G	G/G	C/G	C/G	A/T	A/A	T/C	T/C	T/T	G/G	C/G	C/G	A/T	T/C	A/G	T/C	A/A	C/G	T/C	G/G	A/C	A/A	T/C	C/C	A/G	T/G	T/T	G/G	T/T	T/C	A/A	T/C	A/G	A/A	A/G	A/C	T/T	A/A
Zhongcha 302	A/G	T/T	A/G	T/T	T/C	A/A	G/G	A/G	A/G	C/G	C/G	A/T	A/G	T/C	C/C	T/C	A/A	C/C	C/G	A/T	T/T	A/G	T/C	A/C	G/G	T/C	A/G	A/C	A/G	T/C	C/C	A/A	T/G	T/T	G/G	T/C	T/C	A/T	T/C	G/G	A/C	G/G	A/A	T/T	A/G
Wuniuzao	A/A	G/G	A/G	T/C	C/C	A/A	G/G	A/G	A/G	C/C	C/C	A/T	A/A	T/C	T/C	T/C	A/G	G/G	G/G	A/T	T/C	G/G	C/C	A/A	C/G	T/C	A/A	C/C	G/G	T/C	C/C	G/G	T/T	T/T	A/G	T/C	T/T	A/T	T/C	G/G	A/C	A/A	A/A	T/T	G/G
Benshan	A/G	G/G	G/G	C/C	C/C	A/A	G/G	A/A	G/G	G/G	C/C	A/T	A/A	T/C	T/C	T/T	G/G	C/G	G/G	A/T	T/C	G/G	C/C	A/A	C/G	T/C	A/G	A/A	A/A	T/C	C/C	G/G	T/G	T/T	A/A	T/C	C/C	A/T	C/C	G/G	A/A	A/A	A/A	T/C	G/G
Zhongcha 108	A/G	T/T	G/G	T/C	C/C	A/A	G/G	A/G	A/A	C/G	G/G	A/T	A/G	T/T	C/C	C/C	A/G	C/C	C/G	T/T	T/C	A/G	T/C	A/A	C/G	T/T	A/G	A/C	G/G	T/C	C/C	A/G	T/T	T/T	A/A	T/C	T/C	A/T	T/C	G/G	A/A	G/G	A/C	T/C	G/G
Mingshan Baihao 131	A/G	T/G	G/G	C/C	C/C	A/A	A/G	A/G	A/A	C/C	G/G	A/T	A/G	C/C	C/C	C/C	A/A	C/C	C/C	T/T	T/C	G/G	T/C	A/C	G/G	C/C	G/G	A/C	A/G	T/T	C/C	A/G	T/G	T/C	G/G	T/C	C/C	A/T	C/C	A/A	A/A	G/G	A/C	T/C	G/G
Baiya Qilan	G/G	T/G	G/G	T/C	T/C	G/G	G/G	A/A	A/G	C/G	C/C	T/T	G/G	T/T	T/T	T/T	G/G	C/C	G/G	T/T	T/T	G/G	T/T	A/A	C/G	T/C	G/G	A/C	A/G	T/C	A/C	G/G	T/G	T/T	A/G	T/T	T/C	A/T	C/C	A/G	A/C	A/G	A/C	C/C	G/G
Meizhan	A/G	T/G	G/G	T/C	T/C	A/G	A/G	A/G	A/G	C/G	C/G	A/T	A/G	T/T	T/C	T/C	A/G	G/G	C/G	A/T	T/T	G/G	T/C	A/C	C/G	T/C	A/G	A/A	A/A	T/C	A/C	A/G	T/G	T/C	A/G	T/C	T/C	A/T	T/C	A/A	A/C	A/G	A/A	C/C	A/G
Fuding Dahaocha	A/G	G/G	A/G	T/C	T/C	G/G	G/G	G/G	A/G	C/G	C/G	A/T	G/G	T/C	C/C	T/C	A/A	C/G	C/G	A/T	T/C	A/G	T/C	C/C	C/G	T/C	A/G	A/C	A/G	T/T	A/C	A/G	G/G	T/C	G/G	T/C	C/C	T/T	T/T	A/G	C/C	A/G	A/A	T/T	A/G
Taoyuan Daye	A/A	T/G	A/G	T/C	T/C	A/G	G/G	A/G	G/G	C/G	C/G	A/T	A/A	T/C	C/C	T/C	A/A	C/G	C/G	A/T	T/T	A/G	T/C	A/A	C/G	T/C	A/A	A/C	G/G	T/C	A/A	A/G	T/G	T/C	A/G	T/C	C/C	A/T	T/C	G/G	A/C	A/A	A/C	T/C	G/G
Echa 1	G/G	G/G	A/G	C/C	T/C	A/A	G/G	A/G	A/A	C/C	C/C	A/T	G/G	T/C	T/C	C/C	A/G	C/G	G/G	T/T	T/C	A/G	T/C	A/C	C/G	C/C	A/G	A/C	A/G	T/C	A/C	G/G	T/G	T/C	A/G	T/C	T/C	T/T	T/C	G/G	A/C	A/G	A/A	C/C	G/G
Taicha 20	A/G	G/G	A/G	T/C	C/C	A/G	G/G	A/A	A/G	C/G	C/G	A/T	A/G	T/C	T/C	T/T	G/G	G/G	G/G	A/T	T/T	G/G	C/C	A/A	C/G	T/C	A/G	C/C	A/G	T/T	A/C	A/G	T/T	T/T	A/G	T/T	C/C	A/A	T/C	A/G	A/A	A/A	A/C	C/C	G/G
Baihaozao	A/G	T/G	A/G	T/C	T/C	A/G	A/G	A/G	A/G	C/G	C/G	A/T	A/G	T/C	T/C	T/C	A/G	C/G	C/G	A/T	T/C	A/G	T/C	A/C	C/G	T/C	A/G	A/C	A/G	T/C	A/C	A/G	T/G	T/C	A/G	T/C	T/C	A/T	T/C	A/G	A/C	A/G	A/C	T/C	A/G
Zhonghuang 2	A/G	T/T	G/G	T/C	T/C	A/A	A/A	A/A	A/A	C/G	G/G	T/T	G/G	T/C	T/C	C/C	A/G	G/G	G/G	A/A	T/T	G/G	T/C	A/A	C/G	T/T	A/G	A/C	G/G	T/T	C/C	A/G	G/G	T/T	A/G	T/C	T/C	A/A	T/C	A/A	A/A	A/A	A/A	T/C	A/A
Nanjiang 1	G/G	T/T	G/G	T/T	C/C	G/G	G/G	A/G	A/A	C/C	C/G	T/T	A/A	T/T	C/C	T/T	A/A	C/G	C/G	A/T	C/C	A/G	T/T	A/A	C/C	T/C	A/A	C/C	G/G	T/T	A/A	A/A	T/G	T/C	G/G	C/C	C/C	T/T	T/C	G/G	A/C	A/A	A/A	C/C	A/A
Pingyang Tezao	A/A	T/G	G/G	T/C	C/C	A/G	A/G	A/A	A/A	C/C	C/G	A/T	A/A	T/C	C/C	C/C	A/A	C/C	G/G	A/A	T/C	A/G	T/T	A/C	C/C	T/C	A/G	C/C	G/G	T/C	C/C	G/G	T/G	T/T	G/G	T/T	T/C	A/T	T/C	A/G	A/C	A/G	A/A	T/T	A/G
Zijuan	A/A	T/T	A/G	T/C	T/C	A/G	A/G	G/G	G/G	G/G	C/G	A/T	G/G	T/C	T/T	T/T	A/G	C/C	C/G	A/A	T/T	A/G	T/C	C/C	C/C	T/C	G/G	A/C	A/G	T/C	A/C	A/G	T/G	T/C	A/A	T/C	T/T	T/T	T/C	A/A	C/C	A/G	A/C	T/T	A/A
Huangjincha 1	A/A	T/T	A/G	T/C	T/T	A/A	A/A	A/G	A/A	C/C	G/G	T/T	A/A	C/C	T/C	C/C	A/G	C/G	C/C	T/T	T/C	G/G	T/C	A/C	C/C	C/C	A/A	A/C	G/G	T/C	A/A	G/G	T/T	T/T	A/A	T/C	T/C	A/T	C/C	A/G	A/C	A/A	C/C	T/T	A/G
Fuan Dabai	G/G	T/G	A/G	T/C	T/C	A/G	A/G	A/A	A/G	C/C	C/G	A/T	A/G	T/C	T/C	T/C	A/A	C/G	G/G	A/T	T/C	A/G	T/C	A/C	C/G	T/C	A/G	A/C	A/G	T/C	A/C	A/A	T/T	T/T	A/G	T/T	C/C	A/T	C/C	A/G	A/A	A/G	A/C	T/T	A/G
Anji Baicha	A/G	T/T	G/G	C/C	T/C	A/A	A/G	G/G	A/A	C/C	C/G	A/T	A/G	C/C	C/C	T/C	A/A	C/C	G/G	A/T	T/C	A/G	T/T	A/A	G/G	C/C	A/A	A/C	G/G	T/T	C/C	A/G	G/G	T/C	G/G	T/C	T/C	A/T	C/C	A/G	C/C	A/A	A/A	T/T	A/G
Emei Wenchun	A/G	G/G	A/G	T/C	T/C	A/G	G/G	A/A	A/G	C/C	C/G	A/T	G/G	T/C	C/C	C/C	G/G	C/G	C/C	A/T	T/T	A/A	C/C	A/C	C/G	C/C	G/G	C/C	G/G	T/C	C/C	A/A	T/G	T/C	A/A	T/C	C/C	T/T	C/C	A/A	A/A	A/G	A/C	T/C	A/G
XiangFeicui	A/A	T/T	A/A	T/C	C/C	A/G	G/G	A/A	A/A	C/C	C/G	T/T	A/G	T/C	C/C	C/C	A/A	C/G	C/G	A/T	T/T	A/A	T/C	A/C	C/G	C/C	A/G	A/A	G/G	T/C	A/C	A/G	T/T	C/C	A/G	T/C	T/C	T/T	T/C	A/G	A/C	G/G	A/C	T/C	G/G
Cuiyu	A/G	G/G	A/G	T/C	T/T	A/G	A/G	A/G	A/A	C/C	C/G	A/T	A/G	C/C	T/C	T/C	G/G	G/G	C/C	A/A	T/T	G/G	T/C	C/C	C/G	C/C	A/G	C/C	A/A	T/C	A/C	A/G	T/T	T/T	A/G	T/C	C/C	A/T	T/T	A/A	A/A	A/A	A/C	C/C	G/G
Maolv	G/G	T/T	G/G	C/C	C/C	G/G	G/G	A/G	A/A	C/G	C/G	T/T	G/G	C/C	T/C	C/C	A/A	C/G	C/G	A/T	T/T	A/G	T/C	A/C	G/G	C/C	A/G	A/A	G/G	T/C	C/C	A/G	T/G	T/C	G/G	T/C	C/C	T/T	T/T	G/G	A/A	G/G	A/A	T/T	A/G
Longjing 43	G/G	T/T	A/G	T/C	C/C	A/A	A/G	A/A	A/A	G/G	G/G	A/T	A/A	T/T	T/C	C/C	A/G	C/C	G/G	A/T	T/C	G/G	T/T	A/A	C/G	T/C	A/G	A/A	G/G	T/C	C/C	A/A	T/G	T/T	A/A	T/T	C/C	A/T	T/T	G/G	A/C	A/G	A/C	C/C	G/G
Qingxin Damao	G/G	T/G	A/G	T/T	C/C	A/A	G/G	A/A	A/G	C/G	C/C	A/T	A/G	T/C	T/T	T/C	G/G	C/G	G/G	A/T	T/T	G/G	C/C	A/C	C/C	T/C	G/G	A/C	A/A	T/T	A/C	G/G	T/T	T/C	A/G	C/C	C/C	A/A	C/C	A/G	A/C	A/A	A/C	C/C	G/G
Maoxie	A/G	G/G	G/G	T/C	C/C	A/G	A/G	A/A	A/G	C/G	C/G	T/T	A/G	C/C	T/T	C/C	G/G	C/G	G/G	A/T	T/T	G/G	T/C	A/C	C/G	T/C	A/G	A/C	A/G	T/C	A/C	A/G	T/G	T/C	A/G	T/C	T/C	A/T	T/C	A/G	A/C	A/G	A/C	T/C	G/G
Yingshuang	A/G	G/G	A/G	C/C	T/T	A/A	G/G	A/A	A/G	C/G	C/G	T/T	G/G	C/C	C/C	C/C	A/G	C/G	C/G	A/T	T/T	G/G	T/T	C/C	C/G	C/C	G/G	A/C	A/G	T/C	A/C	A/G	T/G	T/C	G/G	T/C	C/C	A/T	T/C	G/G	A/C	G/G	A/A	T/C	A/A
baimaocha	A/G	T/G	A/G	T/C	T/C	A/A	A/G	A/G	G/G	C/G	C/G	A/A	A/G	T/T	T/T	T/C	G/G	C/C	C/G	A/T	T/C	A/A	C/C	A/C	G/G	T/C	A/A	C/C	A/A	C/C	A/A	A/A	T/G	T/T	A/G	C/C	C/C	A/A	T/C	A/G	A/A	A/G	A/C	T/T	A/A
Echa 20	A/G	T/T	A/A	T/C	C/C	A/G	A/G	A/A	A/G	C/C	C/G	A/T	A/A	C/C	C/C	T/T	A/A	C/C	C/C	A/A	T/C	A/A	C/C	A/A	C/C	C/C	A/G	C/C	A/G	T/C	A/A	A/G	T/T	C/C	A/G	C/C	T/C	A/T	T/T	G/G	C/C	A/A	A/C	C/C	A/G
Nongkangzao	G/G	T/T	A/G	T/T	T/C	A/A	A/G	G/G	A/A	C/G	G/G	A/T	A/G	T/C	C/C	C/C	A/A	G/G	G/G	T/T	T/T	G/G	T/T	A/C	C/C	T/C	A/A	A/C	G/G	T/T	A/C	A/A	T/G	T/T	A/G	T/C	T/C	A/T	T/C	A/A	A/C	A/G	A/A	T/C	A/G
Jinxuan	A/G	G/G	A/G	T/T	T/C	A/G	G/G	A/A	A/G	C/C	C/G	A/T	A/A	T/C	T/C	T/C	G/G	C/G	C/G	A/A	T/T	G/G	T/C	A/C	C/G	C/C	A/G	C/C	A/G	T/C	A/C	A/G	T/T	T/T	A/G	T/C	C/C	A/T	T/T	A/G	A/C	A/A	A/A	C/C	G/G
Zhonghuang 1	A/G	T/T	A/G	C/C	C/C	A/A	A/A	A/A	A/A	C/C	C/G	A/A	A/G	T/C	T/C	C/C	A/G	C/C	G/G	A/A	T/T	A/A	T/C	A/A	G/G	T/C	A/A	A/A	G/G	T/T	A/C	G/G	G/G	T/T	G/G	T/T	T/C	A/A	C/C	A/A	A/A	G/G	A/A	T/C	A/A
Fuyun 20	A/G	T/G	A/A	T/C	T/C	A/G	A/G	G/G	A/G	C/G	C/G	A/T	G/G	T/C	T/C	T/C	A/G	C/G	C/C	A/T	T/C	A/A	T/T	C/C	C/G	T/C	G/G	A/A	A/G	T/C	A/C	A/A	G/G	C/C	G/G	T/C	T/C	T/T	T/C	A/G	C/C	G/G	A/C	T/C	A/G
Huangmeigui	A/A	T/G	A/G	T/T	T/C	A/A	A/G	A/G	G/G	C/G	C/G	A/A	A/G	C/C	C/C	T/C	G/G	G/G	C/C	T/T	T/C	G/G	T/C	A/C	C/G	T/C	A/G	A/C	A/A	C/C	C/C	A/G	G/G	T/T	A/A	T/C	C/C	T/T	C/C	A/G	C/C	A/A	A/A	C/C	G/G
Chungui	G/G	T/G	G/G	T/C	C/C	A/A	G/G	G/G	G/G	C/G	C/G	A/T	A/G	C/C	T/C	T/C	G/G	G/G	C/G	T/T	C/C	G/G	T/C	A/A	C/G	C/C	A/G	A/C	A/G	T/C	A/C	G/G	G/G	T/T	A/G	T/T	T/T	A/A	C/C	A/G	A/C	A/G	A/A	T/T	G/G
Xingrencha	A/A	T/G	A/G	T/C	T/C	A/A	A/G	A/G	A/G	C/G	C/C	A/A	A/A	T/T	T/C	T/C	G/G	G/G	C/G	T/T	T/C	G/G	T/T	A/C	C/G	T/C	G/G	A/C	A/A	T/T	C/C	A/G	T/T	T/T	A/G	C/C	T/C	A/T	C/C	G/G	A/A	A/G	A/A	T/C	G/G
Fuyun 6	A/A	T/G	A/G	C/C	T/C	A/G	G/G	A/G	G/G	G/G	C/G	A/T	G/G	C/C	T/C	T/C	A/A	C/C	C/C	A/T	T/C	A/A	T/C	A/C	G/G	T/C	G/G	A/C	A/G	T/C	A/C	A/G	G/G	C/C	A/G	T/C	T/C	A/T	T/T	A/A	C/C	G/G	A/C	T/T	A/G
Mingke 1	A/G	G/G	A/G	T/C	C/C	A/A	A/A	A/A	A/G	C/G	C/G	A/A	A/G	C/C	C/C	C/C	G/G	G/G	C/G	A/A	C/C	G/G	C/C	C/C	C/C	T/C	A/A	A/C	A/A	T/C	C/C	A/G	T/G	T/T	A/A	T/T	C/C	A/T	C/C	A/G	A/C	A/A	A/C	T/C	G/G
Changye Baihao	A/A	G/G	A/A	T/T	T/T	G/G	A/G	G/G	G/G	G/G	C/G	T/T	G/G	T/C	T/T	T/T	G/G	G/G	C/C	A/A	T/C	G/G	C/C	C/C	G/G	T/C	G/G	A/C	A/G	C/C	A/A	A/A	T/G	C/C	A/A	C/C	T/T	A/A	T/T	A/A	C/C	G/G	C/C	T/C	A/A
Wenshanguangnan Baimaocha	A/A	T/T	A/A	T/C	T/T	G/G	A/A	A/A	G/G	G/G	G/G	T/T	A/G	T/T	T/T	T/T	A/A	G/G	C/C	A/A	T/C	A/A	T/T	A/C	G/G	T/T	A/A	C/C	A/A	C/C	A/A	A/G	T/G	T/C	A/G	T/C	T/T	A/A	T/T	A/G	A/C	A/G	C/C	C/C	A/G
Foxiang 1	A/G	T/G	G/G	T/T	T/C	A/G	A/G	G/G	A/G	C/G	G/G	T/T	G/G	T/C	T/C	T/C	A/A	C/C	C/C	A/T	T/C	A/G	C/C	A/C	C/G	T/C	G/G	A/A	G/G	T/C	A/C	A/A	T/G	C/C	G/G	T/T	T/C	A/T	T/T	A/G	A/C	A/G	A/C	T/C	A/A
Yunkang 50	A/G	T/G	A/G	C/C	T/T	G/G	A/A	A/G	A/G	G/G	C/G	A/T	G/G	T/T	T/T	T/C	A/A	C/C	C/G	A/A	T/C	G/G	T/T	C/C	C/G	T/T	G/G	A/A	A/G	C/C	A/A	A/A	G/G	C/C	A/G	C/C	T/T	T/T	T/C	A/G	C/C	A/A	C/C	C/C	A/A
Xueya 100	A/A	G/G	A/A	T/T	T/T	G/G	G/G	G/G	G/G	G/G	C/G	T/T	G/G	T/T	T/T	T/T	G/G	C/C	C/C	A/A	C/C	A/G	T/T	A/C	G/G	T/T	G/G	C/C	A/G	C/C	A/A	A/A	G/G	C/C	A/G	C/C	T/T	A/A	T/C	A/A	C/C	G/G	A/C	T/C	A/A
Duanjie Baihao	A/G	G/G	A/A	T/T	T/T	G/G	A/A	G/G	G/G	G/G	C/C	A/A	A/G	T/T	T/T	T/T	G/G	G/G	C/G	A/A	C/C	G/G	T/T	C/C	C/G	T/T	G/G	C/C	A/A	T/C	A/A	A/A	G/G	C/C	A/G	T/C	T/C	A/T	T/T	A/A	C/C	G/G	A/C	T/C	A/A
Fengqing 1	A/G	T/G	A/G	T/C	T/C	G/G	A/A	A/A	A/A	C/G	G/G	A/A	G/G	T/C	T/T	T/C	A/G	G/G	C/G	A/T	C/C	A/G	T/C	A/A	C/G	C/C	A/G	C/C	A/A	T/C	A/A	A/G	T/G	C/C	G/G	C/C	T/T	A/A	T/C	A/G	A/A	A/G	A/C	C/C	A/G
Pujing 1	A/A	T/G	A/G	T/C	T/T	G/G	A/A	G/G	G/G	G/G	C/G	A/T	G/G	T/T	T/C	T/T	A/G	G/G	C/C	A/A	C/C	G/G	T/C	A/C	C/G	T/C	A/G	A/C	A/G	T/C	A/A	A/G	G/G	T/C	A/G	C/C	T/C	A/A	T/T	A/G	C/C	G/G	C/C	T/C	A/A
Mulan 1	A/G	T/G	A/G	T/T	T/T	G/G	A/A	G/G	G/G	G/G	C/G	A/A	G/G	T/T	T/T	T/T	G/G	C/G	C/C	A/A	C/C	A/G	T/C	C/C	C/G	T/C	G/G	C/C	A/G	T/C	A/A	A/G	T/G	T/C	G/G	C/C	T/C	A/A	T/T	A/G	C/C	A/G	C/C	C/C	A/A
Aifeng	A/A	T/G	A/A	T/T	T/T	G/G	A/A	G/G	G/G	G/G	C/G	A/T	G/G	T/C	T/T	T/T	G/G	G/G	C/C	A/A	C/C	A/G	T/C	A/C	C/G	T/C	G/G	C/C	A/G	C/C	A/A	A/A	G/G	T/T	A/G	C/C	T/T	A/A	T/C	A/A	C/C	G/G	C/C	T/T	A/A
Yunkang 27	A/A	T/G	A/A	T/C	T/C	A/G	A/G	G/G	A/G	C/G	G/G	A/A	A/G	T/T	T/T	T/T	G/G	G/G	C/C	A/T	C/C	A/G	C/C	C/C	G/G	T/C	A/G	A/C	A/A	T/C	A/A	A/A	G/G	T/C	A/A	C/C	T/T	A/A	T/T	A/G	C/C	G/G	C/C	C/C	A/G
Yunkang 41	A/A	G/G	A/A	T/T	T/C	A/G	A/G	A/G	A/G	G/G	C/C	A/T	A/G	T/C	T/T	T/C	G/G	C/G	C/C	A/T	T/T	A/A	C/C	C/C	G/G	T/T	G/G	C/C	A/A	T/C	A/A	A/G	T/T	C/C	A/A	C/C	T/T	A/A	T/T	A/A	A/C	G/G	A/C	C/C	A/A
Wenshan Baimaocha	A/A	T/T	A/A	T/T	T/T	G/G	A/G	G/G	G/G	G/G	G/G	T/T	A/A	T/T	T/T	T/T	A/A	G/G	C/C	A/A	C/C	A/A	T/T	C/C	G/G	T/T	A/A	C/C	A/A	C/C	A/A	A/A	T/G	C/C	A/A	C/C	C/C	A/A	T/T	A/G	C/C	G/G	C/C	C/C	G/G
Foxiang 3	A/A	T/G	A/A	T/T	T/C	A/G	G/G	G/G	G/G	C/G	C/G	T/T	G/G	T/C	T/C	T/C	A/G	G/G	C/C	A/T	T/C	A/G	C/C	C/C	C/G	C/C	G/G	A/A	G/G	T/C	A/C	A/A	G/G	T/C	A/G	T/C	T/C	A/T	T/C	A/A	A/C	G/G	A/C	T/C	A/G
Jiangcheng Kucha	A/A	G/G	A/A	T/T	T/T	G/G	A/G	G/G	A/G	G/G	C/G	A/A	A/G	T/T	T/T	T/T	G/G	C/G	C/C	A/A	C/C	A/A	C/C	C/C	G/G	T/C	A/G	C/C	A/A	T/C	A/A	A/G	T/G	C/C	A/A	C/C	T/T	A/A	T/T	A/G	C/C	G/G	C/C	C/C	G/G
Qianjiazha Dalicha	A/A	T/T	A/A	T/T	T/T	G/G	A/A	G/G	G/G	G/G	C/G	A/T	G/G	T/T	T/T	T/T	A/G	G/G	C/C	A/A	C/C	A/G	C/C	C/C	G/G	T/T	A/G	A/C	A/A	T/T	A/A	G/G	G/G	T/C	A/G	C/C	T/T	A/A	T/T	A/A	A/A	G/G	C/C	T/C	A/G
Fengqing	A/A	T/T	A/G	T/C	T/T	A/A	A/A	G/G	G/G	G/G	C/C	T/T	G/G	T/C	T/C	T/C	A/G	C/C	C/G	A/T	T/T	A/A	C/C	A/C	G/G	T/C	G/G	A/C	A/A	T/C	A/A	A/G	G/G	C/C	G/G	C/C	T/C	T/T	T/T	A/G	C/C	A/G	C/C	C/C	G/G
Yungui	A/G	G/G	A/A	T/T	T/T	G/G	A/A	G/G	G/G	G/G	G/G	T/T	G/G	T/T	T/T	T/T	G/G	C/G	C/C	A/A	C/C	A/G	T/C	A/C	G/G	T/C	G/G	C/C	G/G	C/C	A/A	A/A	G/G	T/C	A/G	C/C	T/T	A/T	T/C	A/A	C/C	G/G	C/C	T/T	A/A
Qingshui 3	A/A	T/T	A/A	T/C	T/C	G/G	A/G	G/G	G/G	C/G	G/G	A/A	A/G	T/T	T/C	T/C	A/G	C/C	C/G	A/T	C/C	A/A	C/C	A/C	C/G	T/C	A/G	C/C	A/A	T/C	A/A	A/A	T/G	C/C	G/G	C/C	T/T	A/A	T/C	A/G	A/C	A/G	C/C	C/C	A/A
Youxuan 3	A/G	T/G	A/G	T/C	T/T	A/G	G/G	A/G	A/G	C/G	G/G	A/T	A/G	T/C	T/T	T/C	G/G	C/G	G/G	A/T	C/C	G/G	T/C	A/C	G/G	T/C	G/G	A/A	A/G	T/C	A/A	G/G	T/G	T/C	A/G	C/C	T/C	A/T	T/C	A/G	A/C	G/G	A/C	C/C	A/G
Fengqing 9	A/A	G/G	A/A	T/C	T/T	G/G	A/G	G/G	A/G	C/G	C/G	A/T	G/G	T/T	T/T	T/T	A/G	C/C	C/C	A/A	C/C	A/G	T/C	A/A	G/G	T/T	G/G	A/C	A/G	C/C	A/A	G/G	G/G	C/C	G/G	C/C	T/T	A/T	T/C	A/G	C/C	A/G	C/C	T/C	A/A
Yunkang 10	A/G	T/G	A/A	T/C	T/T	A/G	A/G	G/G	A/G	C/G	G/G	A/T	A/G	T/T	T/C	T/C	G/G	C/G	C/C	A/T	C/C	A/A	C/C	C/C	C/G	T/C	G/G	A/C	A/A	C/C	A/A	A/A	T/G	C/C	G/G	C/C	T/C	A/T	T/T	A/G	A/C	A/G	C/C	T/C	A/G
Yuncha 1	A/A	G/G	A/G	T/T	T/T	G/G	G/G	G/G	G/G	G/G	C/C	A/T	A/G	T/C	T/T	T/T	A/A	G/G	C/G	A/A	C/C	A/A	T/T	C/C	C/G	T/T	G/G	C/C	A/G	T/C	A/A	G/G	G/G	C/C	A/A	T/C	T/T	A/A	T/T	A/A	C/C	A/G	A/C	C/C	A/G
Lechang Baimao 2	G/G	G/G	A/A	T/C	T/C	A/A	A/A	G/G	A/G	C/G	C/G	T/T	A/A	T/C	T/C	T/C	A/G	C/C	C/C	A/A	C/C	A/A	C/C	C/C	C/C	T/C	A/A	C/C	A/A	T/T	A/A	G/G	T/G	T/C	A/G	C/C	T/C	A/T	C/C	G/G	C/C	A/G	A/C	T/C	A/G
Yundahoudai 4	A/G	T/G	A/G	T/C	T/C	G/G	A/A	G/G	G/G	G/G	C/C	A/T	G/G	T/C	T/T	T/T	G/G	G/G	C/G	A/A	T/C	G/G	T/C	A/C	C/G	T/C	G/G	A/A	A/A	C/C	A/A	A/A	T/G	C/C	A/G	C/C	T/T	A/A	T/C	A/A	C/C	G/G	A/C	T/C	A/A
Baiyun 1	G/G	G/G	A/A	T/T	T/T	A/G	A/A	A/G	G/G	G/G	C/G	A/A	G/G	T/C	C/C	T/C	G/G	G/G	C/C	A/A	C/C	A/A	T/T	A/A	G/G	T/T	G/G	C/C	A/G	C/C	A/A	A/G	T/G	T/C	A/A	T/C	T/C	A/T	T/C	A/G	C/C	G/G	A/C	C/C	A/G
Hongyan 12	G/G	G/G	A/A	T/T	T/C	A/G	A/A	A/G	G/G	G/G	C/G	A/T	A/G	T/T	C/C	C/C	G/G	G/G	C/G	A/T	T/T	G/G	T/T	A/C	C/C	T/C	G/G	A/C	A/G	T/C	C/C	A/G	T/T	T/T	A/G	T/T	T/C	T/T	T/C	G/G	A/A	A/G	C/C	T/T	A/G
Yundahoudai 3	A/G	T/G	A/G	C/C	T/C	A/G	A/A	A/G	G/G	G/G	C/G	A/T	G/G	T/C	T/C	T/T	A/G	G/G	C/G	A/T	T/C	G/G	C/C	A/A	C/C	C/C	A/G	A/C	A/A	C/C	A/C	G/G	T/G	T/C	A/A	T/T	T/T	A/T	C/C	G/G	A/C	A/G	A/A	T/C	A/G
Yundahoudai 2	A/A	T/G	G/G	T/C	C/C	A/G	G/G	A/G	G/G	G/G	C/C	T/T	A/G	T/T	T/T	T/T	G/G	G/G	G/G	A/A	T/C	A/G	C/C	C/C	C/G	C/C	G/G	A/C	G/G	T/C	A/C	A/A	T/G	T/C	A/G	T/T	T/C	A/T	C/C	A/G	A/C	A/G	A/C	C/C	A/A
Lechang Baimao 1	G/G	T/G	A/A	C/C	T/T	A/G	A/A	A/G	G/G	C/G	C/C	A/T	A/A	T/C	T/C	T/T	G/G	C/C	C/G	A/A	T/C	A/G	T/C	C/C	C/C	T/C	A/A	C/C	A/A	T/T	A/A	G/G	T/T	T/T	A/A	T/C	T/C	A/A	C/C	G/G	C/C	G/G	A/C	T/C	A/G
Baimaocha 2	A/G	T/G	A/A	T/T	T/T	A/G	A/A	G/G	G/G	G/G	C/G	A/T	G/G	T/C	T/T	T/T	G/G	C/G	C/C	A/T	T/C	A/G	T/C	C/C	G/G	T/T	A/G	A/C	A/G	C/C	A/A	A/A	T/T	T/T	A/A	C/C	T/C	A/A	C/C	A/A	C/C	G/G	A/C	C/C	A/G
Xiuhong	A/G	T/G	A/G	T/T	T/C	G/G	A/G	G/G	A/G	G/G	C/G	A/T	A/G	C/C	T/C	T/C	G/G	C/G	C/G	A/T	T/C	A/A	C/C	A/C	C/G	T/T	A/G	A/C	A/G	T/C	A/C	A/G	T/G	T/C	A/A	T/C	T/C	A/T	T/C	A/A	A/C	G/G	C/C	T/C	A/A
Danxia 1	G/G	T/T	A/G	C/C	T/T	A/G	G/G	G/G	A/G	C/G	C/G	A/T	A/A	C/C	T/C	T/C	A/G	C/C	C/G	A/T	C/C	A/G	C/C	A/C	C/C	T/C	A/G	A/C	A/G	T/T	A/A	G/G	T/G	T/T	A/G	C/C	T/C	A/T	T/C	A/A	A/C	G/G	C/C	T/T	A/G
Danxia 4	A/G	G/G	A/A	T/T	T/T	A/G	A/G	A/G	A/G	C/C	C/G	A/T	A/A	C/C	C/C	T/T	A/G	C/G	C/G	A/T	T/C	A/G	T/T	C/C	C/G	T/C	A/G	C/C	A/A	C/C	A/A	G/G	T/T	T/C	A/G	C/C	T/C	A/T	T/C	G/G	A/C	G/G	C/C	T/C	A/A
Yinghong 9	A/A	T/G	A/A	T/C	T/T	G/G	A/A	G/G	G/G	G/G	C/G	A/A	G/G	T/C	T/T	T/T	G/G	C/G	C/C	A/A	T/C	A/G	C/C	C/C	G/G	T/T	G/G	A/C	A/G	C/C	A/A	A/A	G/G	C/C	A/G	C/C	T/T	A/A	T/T	A/A	C/C	G/G	C/C	T/C	A/A
Yundahoudai 1	A/G	T/T	A/G	T/C	T/C	G/G	A/A	G/G	A/G	C/G	C/C	A/T	G/G	T/C	T/C	T/T	A/G	G/G	G/G	A/T	C/C	A/G	T/T	A/C	C/C	T/C	G/G	A/C	A/G	T/C	A/A	A/G	T/G	C/C	A/G	T/C	T/T	A/A	T/T	A/G	A/A	G/G	A/A	C/C	A/A
Zhangke 1	G/G	T/G	G/G	C/C	T/C	A/G	G/G	A/G	A/G	C/G	C/G	T/T	A/G	C/C	C/C	C/C	A/G	C/G	C/G	A/T	T/T	A/G	T/C	A/C	C/G	C/C	A/G	A/C	G/G	T/C	C/C	G/G	G/G	C/C	G/G	T/C	T/C	T/T	T/C	A/A	A/C	A/G	A/C	T/T	G/G
Yaoshan xiulv	G/G	T/G	G/G	T/C	T/T	A/G	A/G	A/A	A/A	C/G	C/C	A/T	G/G	T/C	T/T	T/C	G/G	C/C	G/G	T/T	T/T	A/G	T/T	A/C	C/G	T/T	A/G	C/C	A/A	C/C	C/C	A/G	T/G	T/T	G/G	C/C	C/C	A/T	T/T	A/G	A/A	G/G	A/A	T/T	A/G
Guixiang 22	G/G	T/G	A/A	T/C	T/C	A/G	A/G	A/A	G/G	C/G	C/G	T/T	A/G	C/C	C/C	C/C	A/G	C/G	C/G	A/T	T/C	A/G	T/C	A/A	G/G	C/C	A/G	C/C	G/G	T/T	C/C	A/G	T/G	T/T	A/A	T/C	T/C	A/T	T/C	G/G	A/C	A/G	A/C	T/C	G/G
Hanlv	G/G	T/G	G/G	T/C	C/C	A/A	G/G	A/G	A/A	C/G	C/C	T/T	A/A	T/C	C/C	C/C	G/G	C/C	G/G	T/T	C/C	A/A	T/C	A/A	G/G	T/C	A/A	A/C	A/G	T/C	A/A	A/A	T/T	T/C	G/G	T/T	T/C	A/T	T/C	A/G	A/C	A/A	A/A	T/C	A/G
Jiukengzao	A/G	T/T	A/G	C/C	T/C	A/A	G/G	A/A	A/A	G/G	G/G	T/T	A/G	T/C	C/C	C/C	A/A	C/C	C/G	T/T	T/T	A/G	T/T	A/C	C/G	C/C	A/G	A/C	G/G	T/T	C/C	A/A	G/G	T/T	A/G	T/C	C/C	A/A	C/C	G/G	A/A	A/G	A/A	T/T	A/G
Guihong 4	A/G	T/G	G/G	T/C	C/C	G/G	G/G	A/G	G/G	C/G	C/G	A/T	G/G	T/C	C/C	C/C	G/G	C/G	C/G	T/T	T/C	A/G	C/C	C/C	C/G	T/C	A/G	C/C	A/G	T/C	A/C	A/G	T/T	T/C	A/G	T/C	C/C	A/T	T/C	A/G	A/C	G/G	A/C	T/C	G/G
Zhenong 12	A/G	T/G	G/G	T/C	T/C	A/G	A/G	G/G	A/G	C/C	G/G	A/T	G/G	T/C	C/C	T/C	A/A	C/G	C/C	A/T	T/C	A/A	T/C	C/C	G/G	T/C	G/G	A/C	A/G	T/C	A/C	A/A	T/G	T/C	G/G	T/C	C/C	T/T	C/C	A/A	A/C	A/G	A/C	T/T	A/G
Qianmmei 301	A/G	T/G	A/G	T/C	T/C	A/G	G/G	G/G	A/G	C/G	C/G	A/A	A/A	T/C	T/C	T/C	A/G	C/G	C/G	A/T	T/C	A/G	T/C	A/A	C/G	T/T	A/A	A/C	A/G	T/T	A/A	A/A	T/T	T/C	A/G	C/C	T/T	T/T	T/C	A/G	A/C	A/A	A/A	T/C	G/G
Qiannianxue	G/G	T/T	A/A	C/C	T/T	A/G	A/A	A/G	A/A	C/C	G/G	T/T	A/A	T/T	T/C	T/C	A/A	C/C	G/G	A/T	T/T	G/G	T/C	A/C	C/G	T/C	A/A	A/C	A/G	T/C	A/C	A/A	T/G	T/T	G/G	T/C	T/C	T/T	T/C	G/G	A/A	A/G	A/C	T/C	G/G
Mabianlv 1	A/G	T/G	A/G	T/C	T/C	A/G	A/G	A/G	A/A	C/C	C/G	T/T	A/G	C/C	C/C	T/C	A/G	C/G	C/G	A/T	T/T	A/G	T/T	C/C	C/C	C/C	A/G	A/C	A/G	T/T	C/C	A/G	T/G	T/C	A/G	T/C	C/C	T/T	T/C	A/G	A/C	G/G	A/C	T/T	A/G
Qianfu 4	A/G	T/G	A/G	T/C	T/C	A/G	G/G	A/G	A/G	G/G	C/G	A/T	A/G	T/C	T/C	T/C	A/G	C/G	C/C	A/T	T/C	A/G	T/C	A/C	C/G	T/C	A/G	A/A	A/G	T/C	A/C	A/G	G/G	C/C	A/G	T/C	T/C	A/T	T/T	A/G	A/C	A/G	A/C	T/C	A/G
Chuancha 2	G/G	T/T	A/G	C/C	T/C	A/A	A/G	A/G	A/G	C/G	C/G	A/T	A/G	T/C	T/C	C/C	A/G	C/G	C/G	A/T	T/T	G/G	T/T	A/C	G/G	C/C	A/G	A/C	A/G	T/C	C/C	A/G	T/T	T/T	A/A	T/C	C/C	A/A	C/C	A/G	A/A	G/G	A/A	T/T	A/G
Huangkui	G/G	T/G	A/G	T/C	T/C	A/A	A/A	A/A	A/A	C/C	C/G	A/T	A/A	T/T	C/C	C/C	A/G	C/G	C/G	A/A	T/T	A/G	T/T	A/A	C/C	T/T	A/A	A/C	G/G	T/T	C/C	A/G	T/G	T/T	A/G	C/C	C/C	A/T	C/C	A/G	A/A	A/G	A/C	T/T	A/G
Shuchazao	G/G	T/T	A/G	T/C	C/C	A/G	A/G	A/A	A/G	C/G	C/G	A/T	A/A	T/T	T/C	C/C	A/A	C/G	G/G	A/T	T/T	G/G	T/C	A/A	C/C	T/C	A/A	A/C	G/G	T/C	A/C	A/G	T/G	T/C	A/A	T/C	C/C	A/T	T/T	G/G	A/A	A/A	A/C	C/C	A/G
Biyun	G/G	T/G	A/G	C/C	T/C	A/A	A/G	A/A	A/G	C/C	C/G	T/T	A/G	T/C	T/T	C/C	A/A	C/G	G/G	A/A	T/C	A/G	T/T	A/C	C/G	T/C	A/G	A/C	G/G	T/T	C/C	A/G	G/G	T/T	G/G	T/T	T/C	T/T	C/C	G/G	A/C	A/A	A/A	T/C	A/G
Yunjinxing	G/G	T/G	A/G	T/C	T/C	A/A	G/G	G/G	A/A	C/C	C/G	A/T	A/G	C/C	T/C	C/C	A/A	C/C	C/G	A/T	T/T	A/A	T/T	A/C	C/C	T/C	A/G	A/C	A/G	T/C	C/C	G/G	T/G	T/C	G/G	T/C	C/C	A/T	C/C	A/G	A/C	A/G	A/A	T/T	A/G
Jingbai 1	G/G	T/G	A/A	C/C	C/C	A/G	A/G	A/A	A/A	C/G	C/C	A/T	G/G	T/C	T/C	T/T	A/A	C/G	G/G	A/T	T/T	A/G	T/T	A/C	C/G	T/C	A/A	A/A	A/G	C/C	C/C	A/G	T/G	T/T	A/G	T/T	C/C	A/T	T/C	A/G	A/C	A/A	A/A	T/C	A/G
Guihong 3	A/G	G/G	A/G	C/C	T/T	A/G	A/A	G/G	A/G	C/G	C/C	A/A	A/A	T/T	T/C	T/C	A/G	G/G	C/G	A/T	C/C	A/A	T/C	A/C	C/G	T/C	A/G	C/C	A/G	T/C	A/A	A/G	T/G	C/C	A/G	C/C	T/T	A/A	T/C	A/G	A/C	G/G	A/C	T/C	A/A
Qiancha 1	A/G	G/G	G/G	T/T	T/T	A/G	A/G	A/G	A/A	C/G	C/C	A/T	A/A	T/C	T/C	C/C	A/A	C/C	C/C	A/T	T/C	A/G	T/C	A/A	C/C	T/C	A/G	C/C	A/G	T/T	A/A	A/A	T/G	C/C	G/G	C/C	C/C	A/T	C/C	A/G	C/C	A/A	A/A	C/C	A/G
Huangshan baicha	G/G	T/T	A/A	C/C	C/C	G/G	A/G	A/G	A/A	C/C	G/G	T/T	A/A	C/C	T/C	T/C	A/G	C/C	G/G	A/T	T/C	G/G	T/T	A/C	C/G	T/C	G/G	A/C	A/G	C/C	A/C	A/A	T/G	T/C	A/G	T/T	T/C	A/A	C/C	G/G	A/A	A/G	A/A	T/T	A/G
Guixiang 18	A/G	T/T	G/G	T/T	T/C	A/G	G/G	A/A	A/G	C/G	C/C	A/T	A/A	T/C	T/C	T/C	A/A	C/G	G/G	T/T	C/C	A/G	T/C	A/C	C/C	C/C	A/G	A/C	G/G	C/C	A/A	A/G	G/G	C/C	G/G	T/C	C/C	A/T	T/T	A/G	A/C	A/A	A/C	T/C	G/G
Qingxin 1	A/G	G/G	G/G	T/T	C/C	A/A	A/G	A/G	G/G	G/G	C/G	A/A	A/G	C/C	T/C	T/C	A/G	C/G	C/C	T/T	C/C	A/A	T/C	C/C	C/C	T/T	A/G	C/C	A/G	T/T	C/C	A/G	G/G	C/C	A/G	T/C	C/C	A/T	T/C	A/G	C/C	A/A	A/C	T/C	A/G
Wanghaicha 1	A/A	T/G	A/G	T/C	T/C	A/A	G/G	A/G	A/G	C/C	C/C	A/A	A/A	T/C	T/C	C/C	A/G	G/G	G/G	A/T	T/C	G/G	T/T	A/A	C/G	T/C	A/A	C/C	G/G	C/C	C/C	A/G	T/G	T/T	A/G	T/C	T/T	A/T	T/C	A/G	A/C	A/A	A/A	T/T	A/G
Zhenong 21	A/G	G/G	A/G	C/C	T/C	A/A	A/G	A/G	A/G	C/C	C/C	A/A	A/G	T/C	T/C	T/C	A/G	C/G	C/G	T/T	T/C	A/G	T/T	A/C	C/C	T/C	A/A	C/C	A/G	T/C	A/C	A/G	T/G	T/T	G/G	T/T	C/C	T/T	T/C	A/G	A/C	A/G	A/A	T/C	A/G
Guilv 1	A/G	G/G	A/A	C/C	T/C	A/G	G/G	A/G	A/A	C/C	C/G	A/T	A/A	T/C	T/C	C/C	A/A	C/C	G/G	A/A	T/C	G/G	T/T	A/C	C/C	T/C	A/G	A/C	G/G	T/T	C/C	A/G	T/T	T/T	A/G	T/C	C/C	A/T	T/C	A/A	A/A	A/G	A/A	T/C	A/G
Dangui	A/A	T/G	A/G	C/C	T/T	A/A	A/G	G/G	A/G	C/C	C/C	A/A	A/A	T/T	T/T	T/C	G/G	C/C	G/G	A/T	T/C	G/G	T/T	A/A	C/C	C/C	A/A	C/C	A/G	T/C	A/A	A/G	T/G	T/C	A/G	T/T	C/C	A/T	T/C	G/G	C/C	A/A	A/C	T/C	A/A
Shuyong 307	A/G	T/G	A/A	T/T	T/T	A/G	A/G	A/G	A/G	C/G	C/G	A/A	A/G	T/C	T/C	T/T	A/G	C/G	C/G	A/A	T/C	A/A	T/C	A/C	C/G	T/C	A/G	A/C	A/A	C/C	A/A	A/A	G/G	T/C	G/G	T/T	T/C	A/T	T/C	A/G	C/C	A/G	A/C	C/C	A/A
Baijiguan	G/G	T/G	A/G	T/C	T/C	A/A	A/G	A/G	A/G	C/C	C/G	T/T	A/G	T/C	T/C	T/C	A/G	C/G	G/G	A/A	C/C	G/G	T/C	A/C	C/G	C/C	G/G	C/C	A/G	T/C	C/C	A/A	T/G	T/T	G/G	C/C	T/C	A/T	C/C	A/G	A/C	A/G	A/A	C/C	A/A
Mingshanzao	A/G	T/G	A/G	T/C	T/C	A/G	G/G	A/G	A/G	C/G	C/G	A/T	A/G	T/C	C/C	C/C	A/A	C/G	C/G	T/T	T/C	A/G	T/C	A/C	C/G	C/C	A/G	A/C	G/G	T/C	A/C	A/G	T/G	T/C	A/G	T/C	C/C	T/T	T/C	A/G	A/C	A/G	A/C	T/T	A/G
Anmingzao	A/A	T/T	G/G	T/C	C/C	A/G	A/G	A/G	A/G	C/C	C/G	A/T	A/A	T/C	C/C	T/C	A/G	C/C	G/G	A/T	T/T	A/A	T/T	A/A	C/G	T/C	A/G	A/A	G/G	T/C	A/A	G/G	T/G	T/T	G/G	C/C	T/C	A/T	T/C	G/G	C/C	A/G	C/C	T/T	G/G
Qiancha 8	G/G	T/T	G/G	T/T	C/C	A/A	G/G	A/A	A/A	G/G	C/G	A/A	A/G	T/C	T/C	T/T	A/G	G/G	C/G	A/T	T/T	A/G	T/C	A/A	C/C	T/C	A/A	A/C	G/G	T/C	A/C	A/G	T/G	C/C	A/G	C/C	T/C	A/T	C/C	G/G	A/C	A/G	A/C	T/C	A/G
Zhongbai 1	A/G	T/T	G/G	C/C	T/C	A/A	A/A	G/G	A/G	C/C	C/C	A/T	A/A	T/C	T/T	C/C	A/A	C/C	C/G	T/T	T/T	G/G	C/C	A/C	C/G	T/C	G/G	A/A	A/G	T/T	C/C	A/G	G/G	T/T	A/A	T/C	C/C	A/A	C/C	G/G	A/A	A/G	A/A	T/C	A/G
Enshi Huanghua	A/G	T/G	G/G	T/C	T/C	A/A	A/G	A/A	A/G	C/G	C/C	T/T	A/G	T/C	C/C	T/C	A/G	C/C	G/G	A/A	T/C	A/G	C/C	A/C	C/C	C/C	A/A	C/C	A/G	T/T	A/A	A/A	T/G	T/T	A/G	T/C	C/C	T/T	C/C	G/G	C/C	A/A	C/C	T/C	A/G
Zhongming 7	A/G	T/T	A/G	T/T	C/C	A/G	A/G	G/G	A/G	C/C	C/G	A/T	A/A	T/C	C/C	C/C	A/G	C/C	C/C	T/T	T/C	G/G	T/T	A/C	C/C	T/C	G/G	C/C	A/G	T/T	A/C	A/G	T/G	T/T	A/A	C/C	T/C	A/T	T/C	G/G	A/A	G/G	A/C	T/C	A/G
Zhonglong 113	G/G	T/T	G/G	T/C	T/C	G/G	A/G	A/A	A/A	C/C	G/G	A/T	A/G	T/C	C/C	C/C	A/G	G/G	G/G	A/T	T/C	A/G	C/C	A/C	C/G	T/C	A/A	C/C	A/A	T/C	C/C	A/G	T/G	T/T	G/G	C/C	T/C	A/T	T/C	A/A	A/C	A/A	A/A	T/C	A/A
Haishun 1	A/G	T/G	A/A	C/C	C/C	A/A	A/G	A/A	A/A	C/C	C/G	A/T	A/G	T/C	T/C	T/C	A/A	C/G	G/G	T/T	T/T	A/G	T/T	A/A	C/C	T/C	A/A	C/C	A/A	T/T	C/C	A/A	T/G	T/C	A/A	T/C	C/C	T/T	C/C	A/G	A/C	A/G	A/A	T/C	A/A
Haishun 2	A/G	G/G	A/G	C/C	C/C	A/A	G/G	A/G	A/A	C/C	C/G	T/T	A/G	C/C	C/C	C/C	A/G	C/C	G/G	T/T	T/C	A/G	T/C	A/A	C/G	C/C	A/A	A/A	G/G	T/C	C/C	A/G	T/G	T/T	A/G	T/C	C/C	A/T	C/C	G/G	A/C	A/A	A/A	C/C	A/G
Enshi 5	A/G	T/G	G/G	T/C	T/T	A/G	A/A	A/G	A/A	C/C	C/G	A/T	A/A	T/C	C/C	T/T	A/G	C/C	C/G	A/T	T/C	A/G	C/C	A/A	C/G	T/C	A/A	C/C	G/G	C/C	A/A	A/G	T/T	T/T	A/G	C/C	C/C	A/T	T/C	G/G	C/C	A/G	C/C	T/T	A/G
